# Supplementary material for: Common variants in the CPT1A gene are associated with cataracts in Northern breeds of domestic dog
Source: PLoS One. 2025 Apr 4;20(4):e0320878. doi: 10.1371/journal.pone.0320878 (PMC11970653; doi:10.1371/journal.pone.0320878)
Supplement: S1 Table — Positions were also manually confirmed for correct genomic context between canine genome assemblies. (XLSX) [file pone.0320878.s006.xlsx]

## Sheet: Sheet1
Variant	BROADD2 genomic position	CanFam 3.1 genomic position	CanFam 4 genomic position	rs id
Top Husky SNP BICF2P1390488	18:52197069	18:49171325	18:49674853	rs8548662
Sub-region top SNP BICF2G630689379	18:57409134	18:54383016	18:54971112	rs22614827
Top Husky SNP replication AX-167344436	18:52191162	18:49165418	18:49668945	-
Top Samoyed SNP BICF2P1077601	18:51773736	18:48747769	18:49201899	rs22651152
Top meta-analysis SNP BICF2P762157	18:53014634	18:49988542	18:50493085	rs22634067
Delineated region	18:51773736-58230092	18:48747769-55200472	18:49201899-55809437	NA
CPT1A nonsynonymous SNP	18:52196958	18:49171214	18:49674742	-
MYRF nonsynonymous SNP	18:57736166	18:54706755	18:55316104	-
CPT1A synonymous SNP	18:52193311	18:49167567	18:49671094	-
CPT1A splice site SNP	18:52196196	18:49170452	18:49673980	-
CPT1A splice acceptor site lost SNP	18:52198711	18:49172967	18:49676495	-
Target data and WGS defined haplotype	18:52183210-52211660	18:49157135-49185827	18:49660662-49689373	NA
