# Supplementary material for: Common variants in the CPT1A gene are associated with cataracts in Northern breeds of domestic dog
Source: PLoS One. 2025 Apr 4;20(4):e0320878. doi: 10.1371/journal.pone.0320878 (PMC11970653; doi:10.1371/journal.pone.0320878)
Supplement: S8 Table — For clarity, variants are shown for all three canine genome assemblies utilised during this study. Non-risk allele refers to canine reference sequence (same for all builds) and wildtype to the reference sequence allele. Splice site predictions were compared between reference and variant sequences using http://www.fruitfly.org/seq_tools/splice.html (XLSX) [file pone.0320878.s013.xlsx]

## Sheet: Sheet1
BROADD2 genomic position	CanFam 3.1 genomic position	CanFam 4 genomic position	Siberian Husky case	Alaskan Malamute case	Norwegian Buhund case	Samoyed case	Target-sequenced Husky cases (5)	Risk allele	Non-risk allele	Genotyped	Notes	Variant type	splice site prediction tool
52183210	49157135	49660662	GG	GG	GG	GG	GG (5)	G	A			intron variant
52186613	49160869	49664396	CC	CC	CC	CC	CC (5)	C	T			intron variant
52187457	49161713	49665240	TT	TT	TT	TT	TT (5)	T	C			intron variant
52188742	49162998	49666524	CC	CC	CC	CC	CC (5)	C	T			intron variant	splice site acceptor flanking sequence altered
52189781	49164037	49667563	HOMOinsA	HOMOinsA	HOMOinsA	HOMOinsA	HOMOinsA (5)	insA	wildtype			intron variant
52189873	49164129	49667655	TT	TT	GG	GG	TT (4) GT (1)	T	G		Doesn't segregate with case status	intron variant
52191162	49165418	49668945	AA	AA	AA	AA	AA (5)	A	G			intron variant
52193086	49167342	49670869	TT	TT	TT	TT	TT (5)	T	G			intron variant
52193311	49167567	49671094	CC	CC	CC	CC	CC (5)	C	T	CPT1A synonymous SNP		synonymous variant
52194405	49168661	49672189	GG	GG	GG	GG	GG (5)	G	A			intron variant
52194560	49168816	49672344	CC	CC	CC	CC	CC (5)	C	A			intron variant
52194650	49168906	49672434	TT	TT	TT	TT	TT (5)	T	C			intron variant	splice site acceptor flanking sequence altered x 2
52195635	49169891	49673419	HOMOinsAG	HOMOinsAG	HOMOinsAG	HOMOinsAG	HOMOinsAG (5)	insAG	wildtype			intron variant
52196196	49170452	49673980	TT	TT	TT	TT	TT (5)	T	C	CPT1A splice site SNP		splice region variant, intron variant	splice site donor site flanking sequence altered
52196442	49170698	49674226	AA	AA	AA	AA	AA (5)	A	G			intron variant
52196958	49171214	49674742	GG	GG	GG	GG	GG (5)	G	C	CPT1A nonsynonymous SNP		missense variant
52197069	49171325	49674853	CC	CC	CC	CC	CC (5)	C	T	Top Husky SNP BICF2P1390488		intron variant
52198144	49172400	49675928	GG	GG	GG	GG	GG (5)	G	C			intron variant
52198215	49172471	49675999	GG	GG	GG	GG	GG (5)	G	A			intron variant	splice site acceptor flanking sequence altered
52198419	49172675	49676203	GG	GG	GG	GG	GG (5)	G	A			intron variant	splice site acceptor flanking sequence altered
52198711	49172967	49676495	CC	CC	CC	CC	CC (5)	C	T	CPT1A splice acceptor site lost SNP		intron variant	splice site acceptor lost
52199052	49173308	49676836	TT	TT	TT	TT	TT (5)	T	C			intron variant	splice site acceptor flanking sequence altered
52199194	49173450	49676978	TT	TT	TT	TT	TT (5)	T	G			intron variant
52199210	49173466	49676994	AA	AA	AA	AA	AA (5)	A	G			intron variant
52199808	49174064	49677592	TT	TT	TT	TT	TT (5)	T	C			intron variant
52199846	49174102	49677630	CC	CC	CC	CC	CC (5)	C	T			intron variant
52200436	49174692	49678220	AA	AA	AA	AA	AA (5)	A	G			intron variant
52200906	49175162	49678690	HOMOdelG	HOMOdelG	HOMOdelG	HOMOdelG	HOMOdelG (5)	delG	G			intron variant
52201242	49175498	49679026	GG	GG	GG	GG	GG (5)	G	A			intron variant	splice site acceptor flanking sequence altered
52201384	49175640	49679168	CC	CC	CC	CC	CC (5)	C	T			intron variant	splice site donor site flanking sequence altered
52202771	49176939	49680487	AA	AA	AA	AA	AA (5)	A	G			intron variant
52202775	49176943	49680491	HOMOinsGGAAATG	HOMOinsGGAAATG	HOMOinsGGAAATG	HOMOinsGGAAATG	HOMOinsGGAAATG (5)	insGGAAATG	wildtype			intron variant
52202800	49176968	49680510	TT	TT	TT	TT	TT (5)	T	G			intron variant
52202914	49177082	49680624	CC	CC	CC	CC	CC (5)	C	T			intron variant
52202997	49177165	49680707	TT	TT	TT	TT	TT (5)	T	C			intron variant
52203378	49177546	49681088	AA	AA	AA	AA	AA (5)	A	G			intron variant
52203654	49177822	49681364	HOMOdelC	HOMOdelC	HOMOdelC	HOMOdelC	HOMOdelC (5)	delC	C			intron variant
52207539	49181706	49685248	CC	CC	CC	CC	CC (5)	C	A			intron variant
52209319	49183486	49687032	TT	TT	TT	TT	TT (5)	T	C			intron variant	splice site acceptor flanking sequence altered
52211660	49185827	49689373	CC	CC	CC	CC	CC (5)	C	T			intron variant
